# Supplementary material for: Contact-independent killing mediated by a T6SS effector with intrinsic cell-entry properties
Source: Nat Commun. 2021 Jan 18;12:423. doi: 10.1038/s41467-020-20726-8 (PMC7813860; doi:10.1038/s41467-020-20726-8)
Supplement: Supplementary file 4 — Source Data [file 41467_2020_20726_MOESM4_ESM.xlsx]

## Sheet: Source Data
Fig1c
Time	pET28a			pET28a-tce1			pET28a-tce1-tci1			pET28a-tce1S8A/A16E
0	0.136	0.14	0.13	0.136	0.136	0.13	0.13	0.13	0.132	0.136	0.134	0.14
2	0.322	0.322	0.3	0.38	0.362	0.364	0.318	0.304	0.298	0.4	0.354	0.356
4	0.736	0.618	0.646	0.658	0.626	0.698	0.686	0.666	0.664	0.73	0.758	0.748
6	1.256	1.18	1.204	0.948	0.926	1.06	1.372	1.318	1.27	1.322	1.42	1.294
8	1.44	1.458	1.45	0.92	1.058	0.922	1.7	1.746	1.666	1.526	1.584	1.63
10	1.762	1.686	1.71	0.898	0.982	0.894	1.84	1.936	1.9	1.706	1.864	1.822
12	1.994	2.012	1.99	0.972	0.981	0.962	2.098	2.032	2.028	2.02	2.05	2.124
Fig1e
Positive	Negative	tce1-tci1
2412.92	75.339	949.1
2081.39	131.85	860.16
1830.23	166.67	954.945
Fig2a
	Initial			Solid			Liquid
WT-WT	1.18055	1.09332	0.726939	1.01718	0.7495	1.499	1.25079	1.72233	1.60644
WT-Δtce1Δtci1	0.942895	0.969456	1.08898	3.41321	2.73	2.66	4	3.76	2.8
WT-Δtce1Δtci1(tci1)	1.08872	1.2598	0.653229	1.28242	1.3842	1.13993	0.95407	0.989406	1.27209
Δclpv3-Δtce1Δtci1	0.970556	0.959651	1.0687	0.549451	0.460829	0.446429	0.284409	0.361975	0.297336
Δclpv3(clpv3)-Δtce1Δtci1	1.20768	0.860018	0.933211	2.6114	2.6114	3.85492	3.40813	3.38211	2.65366
Δtce1-Δtce1Δtci1	1.01004	1.07034	0.919592	1.01298	1.36362	1.39036	0.982338	0.75908	0.888285
Fig2b
	Initial			Solid (separated)
WT-WT	1.17886	1.09175	0.7259	1.32353	1.10294	1.18597
WT-Δtce1Δtci1	0.613133	1.08782	1.2856	3.2197	3.75	4.39759
WT-Δtce1Δtci1(tci1)	1.02769	1.23993	1.316	0.92616	0.757767	0.92616
Δclpv3-Δtce1Δtci1	1.1417	1.07795	1	0.597461	0.970874	0.953895
Δclpv3(clpv3)-Δtce1Δtci1	1.25173	1.03867	0.71908	3.91389	5.70776	4.07697
Δtce1-Δtce1Δtci1	1.33594	0.863473	0.814598	0.849923	1.14413	1.16656
Fig2d
WT		Δtce1Δtci1
Tse1	Tce1	Tse1	Tce1
114	83.3	92.7	66.1
80.5	118	85.1	58.5
91.6	111	92.3	69.1
Fig2f
Survival rate %	E. coli	S. Typhimurium	S. enteritidis	A. baumannii	C. glutamicum
	11.6	27.1	122	114	119
	15.7	67.5	93	85	90.4
	25.9	69.9	85.3	71.6	109
Fig2g
E. coli			S.Typhimurium
WT	Δtce1	Δtce1(tce1)	WT	Δtce1	Δtce1(tce1)
2000000	10000000	1000000	3600000	19200000	11000000
4000000	12000000	400000	2200000	17200000	11400000
4000000	16000000	600000	2400000	18400000	8600000
Fig3b
Positive	Negative	tce1-btuB	tce1-ompF	tce1-tolB
2412.92	75.339	1529.64	1807.43	1572.57
2081.39	131.85	1546.15	1802.5	1616.2
1830.23	166.67	1570.56	1803.63	1654.5
Fig4c
WT	Δtce1Δtci1	ΔbtuBΔtce1Δtci1	ΔompFΔtce1Δtci1	ΔbtuBΔompFΔtce1Δtci1	ΔbtuBΔompFΔtce1Δtci1(btuB)	ΔbtuBΔompFΔtce1Δtci1(ompF)
22.9	15	80.5	68.3	100	7.6	35
32.5	8.2	69.7	78.3	91	12.8	23.3
17	4	59.1	54.02	110	13.5	30.7
Fig4d
	Initial			Liquid 24h			Liquid 48h
WT-Δtce1Δtci1	1.33705	1.13677	0.525078	2.86847	2.04801	2.28949	2.17602	2.90135	2.17602
Δtce1-Δtce1Δtci1	1.01549	1.02395	0.964712	0.437406	0.371795	0.437406	0.574682	0.65678	0.666666
WT-Δtce1Δtci1ΔbtuBΔompF	1.35088	1.14912	0.491228	0.85	1.25731	0.590643	0.52	0.55	0.52
Δtce1-Δtce1Δtci1ΔbtuBΔompF	0.79375	0.875862	1.33684	0.873563	0.873563	0.837931	0.947368	0.631579	0.836842
WT-Δtce1Δtci1ΔbtuBΔompF(btuB)	0.632044	0.865469	1.49336	2.7914	3.33148	3.48925	3.4929	3.72014	2.81686
Δtce1-Δtce1Δtci1ΔbtuBΔompF(btuB)	1.42184	0.895522	0.683425	0.395979	0.318082	0.236622	0.145613	0.199005	0.411734
WT-Δtce1Δtci1ΔbtuBΔompF(ompF)	0.770939	1.07075	1.16105	1.08844	0.907029	0.907029	1.94243	2.7194	1.77352
Δtce1-Δtce1Δtci1ΔbtuBΔompF(ompF)	1.42373	0.896713	0.684334	0.735842	0.865697	1.67237	0.550668	0.380965	0.712629
Fig4e
E. coli
WT-WT	Δtce1-WT	WT-ΔbtuBEcΔompFEc	Δtce1-ΔbtuBEcΔompFEc	WT-ΔbtuBEcΔompFEc(btuBEc)	Δtce1-ΔbtuBEcΔompFEc(btuBEc)	WT-ΔbtuBEcΔompFEc(ompFEc)	Δtce1-ΔbtuBEcΔompFEc(ompFEc)
4000000	11040000	12400000	9600000	9000000	17600000	9000000	32400000
3000000	8280000	14600000	8800000	7800000	16400000	9600000	16000000
3800000	10488000	12000000	13600000	5800000	13000000	7600000	13400000
Fig5a
No streptomycin			streptomycin
WT	Δtce1	ΔclpV3*	WT	Δtce1	ΔclpV3*
7210	816.327	1	41373.8	1	1
69720	1	1	19605	1	1
33740	1212.12	1	23417.7	1	1
7670	1	1	25739.1	26284.3	191.571
123000	1	1	29365.1	18103.5	406.729
19200	1	1	18800.8	32000	697.615
22440	1	1	6571.94	59912.8	233.695
116600	597.015	1	173167	3626.77	1500.97
7142.86	431.034	1
2660	1	1
27500	1	1
		1
		2000
Fig5b
No streptomycin			streptomycin
WT	Δtce1	ΔclpV3*	WT	Δtce1	ΔclpV3*
330	1	1	1624.22	7024.27	1
310	1	1	11000	10322.8	1
69070	1	1	25287.4	14148.9	2952.23
15610	1	1	421.456	6214.69	11508.7
20930	1	1	337566	5250.1	19660.4
85660.4	1	1	22588.9	21784.1	171693
12881.4	1	1	68563.7	14909.6	4087.7
187755	1	1		17361.1	43412.3
3921.57	1	1
392.157	229.885	1
	35833.3
	7200
	349.65
Fig5c
Cecum			Small intestine
DH5α	WT	Δtce1	DH5α	WT	Δtce1
54039890	1492.54	2060606	98554.2	395.257	22177.4
20451280	2637.36	1691120	130435	1	14824.8
24152020	1	911243	109130	1	6195.97
17891570	1	306615	47619.1	1	2541.3
24738680	508.906	54794.5	194508	1	14925.4
16825990	1807.23	19736.8	100152	1	27777.8
48538840	1	2387755	44668.6	338.409	28880.9
41619050	1269.84	76190.5	38052.1	1	14240.5
33078090	510.204	59171.6	66556.8	1	36850.9
	1	394904		1	26315.8
	1	1594819		1	10320.3
		34602.1			22277.2
		2930000			11627.9
		2828000			22800
Fig5d
Cecum		Small intestine
WT	Δtce1	WT	Δtce1
18940.3	1	68549.4	2016.13
37186.8	1	983721	1617.25
115214	1	24370.4	1
204795	1	3921854	1
99022.9	1	586157	57213.9
12741	26315.8	34010.1	2525.25
38454.6	583.09	669929	20577.6
993714	238.095	5484661	45886.1
43163.3	887.574	1699309	15075.4
58795.3	1	3181696	8823.53
226720	2590.67	6109169	31672.6
	1038.06		1
	1		6976.74
	1		96000
Fig5e
Cecum			Small intestine
S.Typhimurium	WT	Δtce1	S.Typhimurium	WT	Δtce1
6061044	1	1	936170	1	15873
7505413	1	1	1223720	137.931	1773.05
22959180	1	1	1129956	1	19612340
7197889	1	557542	2151339	1	5834.68
60702130	1	72510.8	1360316	1	284.9
419453	1	98918.9	909739	1	453.001
	1	84985.8		109.409	12638.2
	945.626	1		107.991	884.956
	1846.15	1		1	22522.5
	242.131	111271700		1	3450000
	1182.03	22779		1	139545
	1	10460250		135.318	792505
	1	7060735		1	2922187
	1	14827830
Fig5f
Cecum		Small intestine
WT	Δtce1	WT	Δtce1
27149.3	1	894.855	1
1204.82	1	1	1
82644.6	1	1	1
45454.6	1	1	1
29661	546.448	1	1
78571.4	1	1	1
436.681	1	1	1
21276.6	1	1418.44	445.434
1	1612.9	1	1
1	1	1	289.017
8522.73	1	1	1
9090.91	4694.84	1	1
40114.6	483.092	1	1
12903.2	1	6072	1
S4a
Tce1	Tse1
100	0
100	0
99.8	0
S4b
E. coli	S.Typhimurium	S. enteritidis	A. baumannii	C. glutamicum
74.3	100	0	0	12
94.2	100	0	0	2.9
75	100	0	0	7.9
S4c
WT	ΔbtuBΔompF	ΔompF	ΔbtuB	ΔbtuBΔompF(btuB)	ΔbtuBΔompF(ompF)
99.1	0	16.03	5.18	44.9	43.9
85.7	0	10.36	6.7	93.2	47.6
100	0	7.5	6.32	50	71
S4d
WT	ΔbtuBΔompF	ΔbtuBΔompF(btuB)	ΔbtuBΔompF(ompF)
100	1.67	93.75	60
100	0	84.3	76.5
98.7	0	88.33	45.5
S5a
WT	Δtce1Δtci1	ΔbtuBΔtce1Δtci1	ΔompFΔtce1Δtci1	ΔbtuBΔompFΔtce1Δtci1	ΔbtuBΔompFΔtce1Δtci1(btuB)	ΔbtuBΔompFΔtce1Δtci1(ompF)
78.68	49.86	68.34	57.95	98.32	62.75	74.92
72.44	43.24	71.67	59.77	96.43	57.52	83.95
65.82	45.58	61.68	68.92	103.07	46.19	86.62
S5b
WT	Δtce1Δtci1	ΔbtuBΔtce1Δtci1	ΔompFΔtce1Δtci1	ΔbtuBΔompFΔtce1Δtci1	ΔbtuBΔompFΔtce1Δtci1(btuB)	ΔbtuBΔompFΔtce1Δtci1(ompF)
65.91	40.78	76.4	48.81	96.77	47.44	46.59
80.37	46.37	86.19	34.81	86.8	51.61	62.52
89.88	30.17	59.63	51.08	97.65	61.28	57.41
S5c
WT	Δtce1Δtci1	ΔbtuBΔtce1Δtci1	ΔompFΔtce1Δtci1	ΔbtuBΔompFΔtce1Δtci1	ΔbtuBΔompFΔtce1Δtci1(btuB)	ΔbtuBΔompFΔtce1Δtci1(ompF)
18.14	3.33	26.74	41.69	86.49	14.47	45.26
24.86	8.99	30.33	31.61	65.47	27.3	42.55
33.25	5.33	29.78	25.55	70.87	15.29	35.67
S9a
WT	ΔtolB	ΔtolB(tolB)
46.4	100	49.7
64.1	125	30.6
56.2	77.4	57.3
75.5	83.1	29.2
S9c
WT	ΔtolB	ΔtolB(tolB)
1.7787	2.91974	5.22593
1.32075	1.73897	7.95064
1.88613	1.7335	4.72657
2.72166	1.74561	2.8528
2.65367	2.3902	8.14236
1.72551	2.40404	9.23499
6.30739	1.79342	4.76189
4.55396	1.91071	7.88826
7.45211	1.85446	4.29197
6.37316	2.35831	4.67334
2.50941	1.20993	7.74585
2.12378	1.44385	4.47787
1.94031	1.43853	2.32393
2.16649	1.3	4.61541
2.47071	2.00575	3.81347
2.12481	2.18049	6.19227
2.82545	2.52626	5.00077
2.49891	2.30906	4.60556
2.44157	2.02848	6.40398
1.9991	1.82986	4.1305
1.81387	2.26291	6.44421
2.56048	1.87865	3.31135
1.78138	2.01963	3.46245
1.86235	2.01941	2.65311
2.02385	1.96418	2.79326
1.7438	3.0003	3.60882
2.55427	1.7759	8.95046
2.02873	2.45613	15.2862
2.02223	2.55432	2.95351
2.93577	1.6721	4.30663
2.35737	1.80031	2.64242
2.85293	1.88047	4.27192
2.4249	1.76072	2.36124
2.09373	2.23363	4.14692
1.80892	1.89739	3.65968
2.25203	2.22049	4.05216
2.40313	1.1482	2.98396
2.9186	1.48442	3.63806
2.8774	1.49566	2.59326
4.48452	1.3716	2.50598
4.38291	1.53111	9.33712
3.31129	2.01807	2.66871
5.13985	2.79055	4.18062
2.43398	2.70261	2.13653
2.36928	1.53574	3.50718
2.25478	2.0935	2.17409
2.84833	2.18186	4.57979
2.78329	1.37975	4.6556
3.14592	1.41599	5.87351
3.22501	1.23191	3.09108
2.42573	2.00615	8.62358
3.16212	2.6583	2.81601
2.45335	2.42971	3.36827
3.15136	3.04049	4.14634
2.62401	2.12803	1.5556
2.47671	2.08761	3.96063
2.2	2.65207	2.36401
2.57433	2.44916	3.11349
1.91909	1.87672	2.92028
2.16672	2.07824	5.548
2.2099	1.76006	5.89812
2.34623	1.28928	3.27427
2.57835	1.31841	4.38517
2.44483	1.46704	2.48644
1.77055	1.40953	5.12743
1.98855	1.17878	2.55884
3.18312	1.37279	3.19404
3.14012	1.61224	2.81369
2.35356	1.45982	2.81424
2.35809	1.07668	2.68411
3.30983	1.29637	6.10524
2.26993	1.31415	1.5225
3.78781	1.22833	2.82537
4.11111	3.39291	2.70032
2.44377	2.05072	2.87993
2.78672	1.21736	4.19231
2.6295	1.13919	2.37134
2.34066	1.23538	2.69937
2.68437	1.28115	3.04805
1.93968	1.28032	4.29908
2.2006	1.40102	8.76548
2.21375	1.87655	9.33384
2.69921	1.13933	10.0203
3.1224	1.24867	12.6154
3.18684	1.15912	4.32538
1.96306	1.39341	6.21572
2.37821	1.19568	6.94335
2.37337	1.32984	7.81361
2.11336	2.19864	12.8905
2.2787	1.74701	10.1243
2.36531	1.82994	9.15541
2.09567	1.8734	8.72392
2.62382	2.34088	7.38427
1.70252	2.61283	8.77847
2.16014	1.57085	12.1551
2.25852	1.75981	4.48424
0.477286	1.61921	6.501
2.6657	2.93899	9.35184
2.69577	2.04526	14.7923
2.59008	1.76273	7.02645
S10
	Initial			Solid (Separated)
WT-Δtce1Δtci1	1.33835	1.13787	0.525586	4.0868	3.0651	2.22917
WT-ΔbtuBΔompFΔtce1Δtci1	1.17852	1.09144	0.725689	0.301069	0.140499	0.240855
WT-ΔbtuBΔompFΔtce1Δtci1(pKT-btuB)	0.632044	0.865469	1.49336	1.936	1.88563	2
WT-ΔbtuBΔompFΔtce1Δtci1(pKT-ompF)	0.770939	1.07075	1.16105	1.54519	1.69191	2.07712
S11a
	Competitive index
WT-Δtce1Δtci1	2.05224	2.79851	2.8607
Δtce1-Δtce1Δtci1	1.01298	1.2	1.39036
WT-Δtce1Δtci1ΔbtuBΔompF	5.25784	5.71284	5.84766
Δtce1-Δtce1Δtci1ΔbtuBΔompF	0.311342	0.258347	0.261659
S11b
E. coli
WT-WT	Δtce1-WT	WT-ΔbtuBEcΔompFEc	Δtce1-ΔbtuBEcΔompFEc
8800000	15600000	5800000	25800000
7800000	24000000	3200000	18000000
8600000	17600000	6000000	18400000
S12a
No streptomycin			streptomycin
WT	Δtce1	ΔclpV3*	WT	Δtce1	ΔclpV3*
4750180	1	2862.35	11512.3	132944	11183.7
264020	869.565	1214.13	107843	1	309.815
1134100	1	1	193910	88888.9	3689.73
329580	1	838.574	181406	635556	374.341
75200	454.545	1980.91	165859	18553.7	997.732
155400	1	943.801	1952160	3192058	551.793
58960	9777.78	394.902	1670886	1268097	414.313
1348837	2380.95	1101.1	2992258	2185621	4326.45
98930	454.545	412.913
642670	1
522667	1
762667	1
2383178
9696.97
9729.73
12777.8
S12b
No streptomycin			streptomycin
WT	Δtce1	ΔclpV3*	WT	Δtce1	ΔclpV3*
851480	1	1	61613.4	799525	1
1049180	1	438.859	5242776	156983	1
288560	1	1	430084	92539.7	1
1044700	1	1276.47	96694.8	15164	1
300000	1	441.236	174713	136752	1
270460	1	1571.99	2818750	400291	1
2177540	180000	1180.89	6278363	1093175	2439.57
207170	80000	1	4981789		4731.18
116842	12812.5	1767.07
44736.8	5294.12	1
284918	1
	1
S12c
Cecum	YLB	Cecum	YLB	Cecum	YLB	Cecum	YLB
tce1	tce1	vgrG3	vgrG3	hcp3	hcp3	clpV3	clpV3
2260.87	1.175	7414.89	1.10283	18.7975	1.0699	22747.3	1.36453
3414.98	1.12714	17820	0.771752	63.4465	1.15466	27619.7	0.981736
3698.33	1.25933	14984.8	0.485051	37.465	0.822148	24720.3	0.906518
11850.5	0.944525	24854.3	1.45016	48.2504	1.08483	41430.6	1.48803
2707.34	1.01232	8002.36	0.983645	17.5387	1.06619	206160	0.922364
1941.1	0.947805	8488	0.970103	23.3843	1.00171	54667.9	0.625641
3922.78	0.691433	18321	1.12211	44.3994	0.777799	20148.8	1.08554
476.939	0.842449	1333.69	1.11436	3.52462	1.02276	2571.52	0.625641
S12d
Cecum			Small intestine
DH5α	WT	Δtce1	DH5α	WT	Δtce1
1565000	1	202.02	516556	1	143.678
680982	626.959	127413	659955	1	1148.11
758621	1	38461.5	11534	1	330.033
604215	1	85603.1	10683.8	1	1270.65
149201	736.648	23972.6	21276.6	1	3233.83
351792	1	82236.8	17857.1	1	6565.66
396000	1	18075.8	23584.9	1	902.527
208068	1	22142.9	8928.57	1	74367.1
	1	23668.6		1	5025.12
	1	611465		1	6191.95
		56994.8			711.744
		38062.3
S12e
Cecum		Small intestine
WT	Δtce1	WT	Δtce1
142749	202.02	6722037	1
172382	1	2387228	344.432
1242501	295.858	8919936	1
175182	1	1820359	75730.6
35834.2	35958.9	147827	385572
548950	328.947	2803412	648485
2241900	291.545	7721036	437545
161306	1428.57	1110375	632.911
17740700	8875.74	990615	679900
48037.9	318.471	520052	1
	20207.2		1
	2422.14		78052.8
